# Supplementary material for: Marked Object Recognition Multitouch Screen Printed Touchpad for Interactive Applications
Source: Sensors (Basel). 2017 Dec 1;17(12):2786. doi: 10.3390/s17122786 (PMC5750686; doi:10.3390/s17122786)
Supplement: Supplementary file 1 [file sensors-17-02786-s001.zip]

Archive with 1 entries (1 files):
- sensors-233734-supplementary.mp4
